# Supplementary material for: Research on the configurational paths for establishing high-level municipal industry-education consortiums in China: from the perspective of symbiosis theory
Source: PLoS One. 2026 Feb 27;21(2):e0336145. doi: 10.1371/journal.pone.0336145 (PMC12948090; doi:10.1371/journal.pone.0336145)
Supplement: S1 File — (XLSX) [file pone.0336145.s001.xlsx]

## Sheet: Sheet1
provincial-level administrative regions (PARs)	Regional population(RP)( in hundreds of millions )	MIEC		P	U	E	IE	InstE	DE	IEI
		Number of national MIECs	Number of national MIECs adjusted for regional population
Tianjin	0.1364	2	14.6628	51.3196	410.557	311.584	71.25	9.76	155.792	52.56
Jiangsu	0.8526	4	4.69153	52.7797	197.044	340.957	74.13	9.99	55.2662	58.99
Beijing	0.2186	1	4.57457	9.14913	420.86	539.341	95.23	9.09	264.684	46.55
Zhejiang	0.6627	3	4.52694	45.2694	164.479	344.047	79.23	10.72	65.8065	66.35
Jilin	0.2339	1	4.27533	42.7533	282.172	147.926	59.07	6.33	65.9256	39.73
Shanghai	0.2487	1	4.02091	32.1673	273.422	310.414	76.48	10.31	160.474	47.23
Guangxi	0.5027	2	3.97852	17.9033	173.065	128.108	64.81	7.22	42.033	38.02
Xinjiang	0.2598	1	3.84911	50.0385	238.645	139.723	64.54	4.34	55.8122	37
Sichuan	0.8368	3	3.58509	21.5105	163.719	163.36	66.86	7.94	38.6353	42.32
Anhui	0.6121	2	3.26744	34.3081	197.68	217.121	78.56	9.56	52.8999	42.25
Heilongjiang	0.3062	1	3.26584	32.6584	254.735	120.509	62.99	6.23	52.678	44.34
Chongqing	0.3191	1	3.13381	25.0705	222.501	230.649	69.06	7.64	81.0718	47.89
Guizhou	0.3865	1	2.58732	12.9366	199.224	135.058	61.17	6.57	61.0867	41.28
Shaanxi	0.3952	1	2.53036	30.3644	245.445	224.949	66.58	6.92	59.8178	43.75
Liaoning	0.4182	1	2.3912	43.0416	272.597	217.121	63.91	8.16	60.7843	46.55
Fujian	0.4183	1	2.39063	40.6407	212.766	302.415	67.25	9.38	73.3206	49.97
Jiangxi	0.4515	1	2.21484	44.2968	239.203	168.328	69.85	9.32	52.093	41.13
Shandong	1.0123	2	1.9757	28.6476	154.105	275.116	67.14	9.54	42.9715	56.17
Hubei	0.5838	1	1.71292	35.9712	226.105	243.748	76.19	8.55	51.4731	47.27
Guangdong	1.2706	2	1.57406	17.3147	127.499	366.677	75.2	10.32	49.5986	52.44
Hunan	0.6568	1	1.52253	28.9281	208.587	155.755	70.74	8.95	41.4738	52.57
Hebei	0.7393	1	1.35263	16.2316	173.137	202.218	61.27	8.32	33.2206	46.45
Inner Mongolia	0.2396	0	0	25.0417	225.376	170.701	62.96	5.49	77.8798	43.37
Hainan	0.1043	0	0	19.1755	210.93	166.826	76.46	5.79	190.988	43.36
Gansu	0.2465	0	0	24.3408	202.84	159.026	59.79	4.6	65.8012	43.02
Qinghai	0.0594	0	0	50.5051	202.02	164.983	58.03	3.74	210.269	41.31
Yunnan	0.4673	0	0	14.9797	188.316	160.71	60.57	6.8	41.5579	38.78
Shanxi	0.3466	0	0	17.311	239.469	201.962	65.57	5.56	52.0485	38.73
Ningxia	0.0729	0	0	41.1523	288.066	155.007	62.29	7.86	218.107	38.57
Henan	0.9815	0	0	18.3393	171.167	213.653	73.88	8.04	27.1523	37.42
Tibet	0.0365	0	0	54.7945	191.781	238.356	56.52	3.33	292.055	19.29
